# Supplementary material for: A Radiomics–Clinical Nomogram for Pre-Treatment Prediction of Neoadjuvant Chemotherapy Response in Locally Advanced Gastric Cancer
Source: Diagnostics (Basel). 2026 Mar 23;16(6):945. doi: 10.3390/diagnostics16060945 (PMC13026075; doi:10.3390/diagnostics16060945)
Supplement: Supplementary file 1 [file diagnostics-16-00945-s001.zip]

Archive with 3 entries (2 files):
- Supplementary File/
- Supplementary File/data.xlsx
- Supplementary File/fig s1.pdf
