# Supplementary material for: A Radiomics–Clinical Nomogram for Pre-Treatment Prediction of Neoadjuvant Chemotherapy Response in Locally Advanced Gastric Cancer
Source: Diagnostics (Basel). 2026 Mar 23;16(6):945. doi: 10.3390/diagnostics16060945 (PMC13026075; doi:10.3390/diagnostics16060945)
Supplement: Supplementary file 1 [file diagnostics-16-00945-s001.zip › Supplementary File/data.xlsx]

## Sheet: Sheet1
住院号	Group	模型分组	Response	result	Random Forest (1)	Logistic Regression (1)	SVM	Tree (1)	Random Forest (1) (0)	Random Forest (1) (1)	Logistic Regression (1) (0)	Logistic Regression (1) (1)	SVM (0)	SVM (1)	Tree (1) (0)	Tree (1) (1)	Random Forest HB	Random Forest HB	Random Forest HB	cT	cN	SEX	年龄	AGE	第一周期新辅助	疗程数	Treatment Regimen	手术日期	住院时间	术后住院时间	新辅助到手术时间	BMI	末次随访日期	转移复发时间	是否复发	是否死亡	死亡时间	PFS	OS	组织学类型	分化程度	LAUREN Type	ypT	ypN	脉管侵犯	神经侵犯	检验日期/排除原因	WBC	LYM
550797	Validation	训练集	PR	0	0	0	0	0	0.776176	0.223824	0.657183	0.342817	0.744035	0.255965	0.816667	0.183333	0	0.786638	0.213362	3	2	MALE	49	≤60	2016-01-15	2	other	2016-03-29	14	8	74		2024-10-01	无	0	0	无	3080	3108	黏液腺癌	无	Diffuse	3	1	0	0	2016-01-06	9.83	2.84
676648	Validation	训练集	PR	0	0	0	0	0	0.776176	0.223824	0.712549	0.287451	0.740285	0.259715	0.816667	0.183333	0	0.831334	0.168666	3	3	MALE	72	>60	2017-09-01	2	SOX	2018-01-02	31	20	123	18.42	2024-10-01	无	0	1	2018-04-07	95	95	腺癌	低分化	Mix	4a	3b	1	1	2017-08-31	5.7	1.31
710903	Validation	训练集	GR	1	0	0	0	0	0.772283	0.227717	0.719697	0.280303	0.745543	0.254457	0.816667	0.183333	0	0.606653	0.393347	3	3	MALE	64	>60	2017-10-23	3	SOX	2017-12-29	14	10	67	21.38	2024-10-01	2024-01-31	1	0	N	2291	2468	未见肿瘤细胞	高分化		0	0	0	0	2017-10-16	5.66	2.05
734589	Training	训练集	GR	1	0	0	1	0	0.776176	0.223824	0.704747	0.295253	0.682829	0.317171	0.816667	0.183333	0	0.651349	0.348651	3	3	MALE	75	>60	2023-03-02	3	immunotherapy	2023-06-06	9	6	96	29.71	2024-10-01	无	0	0	N	207	483	低分化癌	低分化		3	2	1	1	2023-02-06	8.06	1.39
767813	Training	训练集	PR	0	0	0	0	0	0.776176	0.223824	0.666618	0.333382	0.702612	0.297388	0.816667	0.183333	0	0.831334	0.168666	4a	3	MALE	68	>60	2014-01-24	3	SOX	2014-03-11	13	6	46		2024-10-01	无	0	0	无	3593	3857	腺癌	低分化		4b	3a	0	0	2014-01-20	4.94	1.55
776352	Training	训练集	PR	0	0	0	1	0	0.759899	0.240101	0.743265	0.256735	0.623887	0.376113	0.5	0.5	0	0.606653	0.393347	3	2	MALE	65	>60	2018-01-12	2	SOX	2018-03-16	24	17	63	23.18	2024-10-01	无	0	0	无	2102	2391	腺癌	无	Mix	4b	3b	1	1	2018-01-08	7.59	2.06
790976	Training	训练集	GR	1	0	0	0	0	0.780204	0.219796	0.878566	0.121434	0.734909	0.265091	0.816667	0.183333	0	0.769795	0.230205	4a	3	MALE	49	≤60	2014-08-12	8	SOX	2014-11-18	18	11	98		2024-10-01	无	0	0	无	3275	3605	未见肿瘤细胞	无		0	0	0	0	2014-08-08	2.56	0.98
799024	Training	训练集	PR	0	0	0	0	0	0.780917	0.219083	0.764361	0.235639	0.706231	0.293769	0.816667	0.183333	0	0.712888	0.287112	3	2	MALE	69	>60	2014-10-21	2	other	2014-12-16	18	14	56		2024-10-01	无	0	0	N	3286	3577	腺癌	中-低分化	Intestinal	2	2	0	0	2014-10-18	4.74	2.01
821040	Validation	训练集	PR	0	0	0	0	0	0.784097	0.215903	0.876247	0.123753	0.7376	0.2624	0.816667	0.183333	0	0.831334	0.168666	3	3	MALE	62	>60	2015-04-30	6	XELOX	2015-07-28	15	10	89	22.49	2024-10-01	无	0	1	2015-12-12	137	137	低分化腺癌	低分化	Mix	4a	0	1	0	2015-04-24	7.34	2.57
823295	Validation	训练集	PR	0	0	0	0	0	0.784097	0.215903	0.797939	0.202061	0.725798	0.274202	0.816667	0.183333	0	0.769795	0.230205	4a	2	MALE	71	>60	2015-05-20	2	SOX	2015-07-21	17	10	62		2024-10-01	无	0	1	2020-08-01	1838	1838	腺癌	中-低分化	Mix	4a	1	0	0	2015-05-13	6.77	1.48
828545	Training	训练集	PR	0	0	0	0	0	0.780917	0.219083	0.755912	0.244088	0.756764	0.243236	0.816667	0.183333	0	0.831334	0.168666	4a	3	FEMALE	70	>60	2015-06-30	2	other	2015-08-27	14	11	58		2024-10-01	无	0	1	2017-10-31	796	796	腺癌	中-低分化	Intestinal	4a	2	0	0	2015-06-25	4.8	1.7
829361	Training	训练集	PR	0	0	0	0	0	0.776176	0.223824	0.704414	0.295586	0.76266	0.23734	0.816667	0.183333	0	0.831334	0.168666	3	0	FEMALE	48	≤60	2015-07-07	4	XELOX	2015-11-10	16	8	126	21.48	2024-10-01	2022-04-24	1	0	无	2483	3248	腺癌	低分化	Diffuse	4a	0	0	0	2015-07-03	7	4.7
829567	Training	训练集	PR	0	0	0	0	0	0.776176	0.223824	0.604764	0.395236	0.756943	0.243057	0.816667	0.183333	0	0.606653	0.393347	4a	3	MALE	78	>60	2015-07-08	3	XELOX	2015-10-13	18	12	97	17.63	2024-10-01	无	0	0	无	3248	3276	腺癌	中-低分化	Mix	4a	2	1	1	2015-07-03	7.58	1.64
832632	Training	训练集	GR	1	0	0	0	0	0.780204	0.219796	0.91169	0.0883099	0.769199	0.230801	0.816667	0.183333	0	0.831334	0.168666	4a	3	MALE	68	>60	2015-07-31	2	other	2015-10-27	13	9	88	19.26	2024-10-01	无	0	0	无	916	3262	低分化腺癌	无		4a	0	0	0	2015-07-29	5.44	1.71
833293	Validation	训练集	PR	0	0	0	0	0	0.784097	0.215903	0.797208	0.202792	0.742333	0.257667	0.816667	0.183333	0	0.7251	0.2749	4a	3	MALE	63	>60	2015-08-06	2	other	2015-10-08	16	13	63		2024-10-01	2017-01-18	1	1	2017-10-04	531	727	低分化腺癌	无	Mix	4a	3a	0	0	2015-07-22	9.42	1.71
834944	Training	训练集	PR	0	0	0	0	0	0.780917	0.219083	0.748475	0.251525	0.7391	0.2609	0.816667	0.183333	0	0.831334	0.168666	4a	2	MALE	50	≤60	2015-08-22	2	other	2015-10-16	22	13	55	18.73	2024-10-01	无	0	1	2017-03-05	3245	3245	腺癌	中-低分化	Intestinal	4a	3a	0	0	2015-08-07	6.05	1.94
834956	Training	训练集	PR	0	0	0	0	0	0.780204	0.219796	0.932463	0.0675365	0.810869	0.189131	0.816667	0.183333	0	0.556085	0.443915	4a	3	FEMALE	43	≤60	2015-08-27	3	XELOX	2015-10-16	14	10	50	22.89	2024-10-01	无	0	1	2017-08-08	662	662	印戒细胞癌	无		4a	3a	1	1	2015-08-17	7.4	4.5
837540	Validation	训练集	PR	0	0	0	0	0	0.776176	0.223824	0.701242	0.298758	0.719884	0.280116	0.816667	0.183333	0	0.831334	0.168666	4a	3	MALE	65	>60	2015-09-07	4	XELOX	2015-11-18	16	10	72	21.45	2024-10-01	无	0	1	2016-11-30	378	378	低分化癌	无		4a	3a	0	0	2015-09-07	4.72	1.3
843774	Training	训练集	PR	0	0	0	1	0	0.759899	0.240101	0.701323	0.298677	0.626485	0.373515	0.5	0.5	0	0.831334	0.168666	4a	2	MALE	67	>60	2015-10-29	4	XELOX	2015-12-30	12	10	62	21.97	2024-10-01	无	0	1	2017-06-30	548	548	低分化腺癌	无	Diffuse	4a	1	0	0	2015-10-29	6.9	2.19
846755	Validation	训练集	PR	0	0	0	0	0	0.784097	0.215903	0.809606	0.190394	0.75219	0.24781	0.816667	0.183333	0	0.831334	0.168666	4a	3	MALE	70	>60	2015-11-24	3	other	2016-03-01	14	10	98		2024-10-01	无	0	1	2017-01-31	336	336	低分化癌	无		0	2	1	0	2015-11-23	8.7	2.82
865718	Training	训练集	PR	0	0	0	0	0	0.772283	0.227717	0.710471	0.289529	0.732936	0.267064	0.816667	0.183333	0	0.831334	0.168666	4a	3	MALE	63	>60	2020-02-28	2	SOX	2020-04-28	10	8	60	26.64	2024-10-01	无	0	0	N	1589	1617	低分化腺癌	低分化		3	2	0	0	2020-02-08	5.01	1.53
882046	Training	训练集	PR	0	0	0	0	0	0.780204	0.219796	0.900031	0.0999693	0.755864	0.244136	0.816667	0.183333	0	0.831334	0.168666	4a	3	MALE	60	≤60	2016-08-16	3	other	2016-11-08	15	10	84	22.95	2024-10-01	2017-07-26	1	1	2018-07-31	344	630	腺癌	中-低分化	Mix	3	0	1	1	2016-08-11	4.62	0.98
908639	Training	训练集	PR	0	0	0	0	0	0.780917	0.219083	0.777493	0.222507	0.741555	0.258445	0.816667	0.183333	0	0.831334	0.168666	2	1	MALE	63	>60	2017-03-07	2	SOX	2017-05-09	17	10	63	21.45	2024-10-01	无	0	0	N	2411	2702	腺癌	中分化		4a	0	0	0	2017-03-02	6.1	0.57
912272	Training	训练集	PR	0	0	0	0	0	0.780917	0.219083	0.781927	0.218073	0.784288	0.215712	0.816667	0.183333	0	0.786638	0.213362	4a	2	MALE	63	>60	2017-04-03	3	other	2017-07-13	14	11	101	22.05	2024-10-01	无	0	1	2021-05-31	1418	1418	低分化腺癌	低分化		2	1	0	1	2017-03-28	8.3	1.94
915095	Training	训练集	PR	0	0	0	0	0	0.784097	0.215903	0.845997	0.154003	0.73161	0.26839	0.816667	0.183333	0	0.712888	0.287112	4a	3	MALE	63	>60	2017-04-19	3	SOX	2017-06-20	12	8	62	25.95	2024-10-01	无	0	1	2018-12-31	559	559	未见肿瘤细胞	无		3	3a	1	1	2017-04-17	4.8	1.2
932897	Training	训练集	PR	0	0	0	0	0	0.784097	0.215903	0.858619	0.141381	0.734941	0.265059	0.816667	0.183333	0	0.831334	0.168666	4a	3	MALE	64	>60	2017-08-23	4	SOX	2017-12-12	17	9	111	22.84	2024-10-01	无	0	0	N	2196	2485	腺癌	中-低分化	Intestinal	3	0	0	0	2017-08-18	6.66	1.53
932997	Training	训练集	PR	0	0	0	0	0	0.776176	0.223824	0.730739	0.269261	0.723859	0.276141	0.816667	0.183333	0	0.831334	0.168666	4a	2	MALE	66	>60	2017-08-25	2	SOX	2017-11-28	13	7	95	20.8	2024-10-01	无	0	0	无	2208	2499	腺癌	中-低分化	Intestinal	1b	0	0	1	2017-08-18	4.85	1.49
939044	Validation	训练集	PR	0	0	0	0	0	0.780204	0.219796	0.879339	0.120661	0.726965	0.273035	0.816667	0.183333	0	0.831334	0.168666	4a	3	MALE	69	>60	2017-10-11	4	XELOX	2018-01-10	17	9	91	24.21	2024-10-01	2019-08-02	1	1	2020-03-31	660	811	腺癌	无		3	2	1	0	2017-10-06	4.57	1.44
944224	Validation	训练集	PR	0	0	0	0	0	0.780204	0.219796	0.798265	0.201735	0.72775	0.27225	0.816667	0.183333	0	0.651349	0.348651	3	1	MALE	70	>60	2017-11-23	1	other	2018-07-16	14	9	235	20.8	2024-10-01	2024-08-08	1	0	无	2450	2269	未见肿瘤细胞	无		0	0	0	1	2017-11-10	6.51	1.73
945306	Training	训练集	PR	0	0	0	0	0	0.780917	0.219083	0.758983	0.241017	0.749828	0.250172	0.816667	0.183333	0	0.831334	0.168666	4a	2	MALE	66	>60	2017-11-22	2	SOX	2018-01-12	24	10	51	21.55	2024-10-01	无	0	0	N	2165	2454	无	无		4a	2	1	1	2017-11-17	4.51	1.85
952017	Training	训练集	PR	0	0	0	0	0	0.780204	0.219796	0.927482	0.0725185	0.79984	0.20016	0.816667	0.183333	0	0.831334	0.168666	4a	3	MALE	45	≤60	2018-01-10	3	SOX	2018-03-23	18	14	72	21.63	2024-10-01	2018-06-11	1	1	2019-07-10	152	474	低分化腺癌	中-低分化	Mix	2	3b	0	0	2017-12-29	5.23	1.2
956607	Training	训练集	PR	0	0	0	0	0	0.780204	0.219796	0.891509	0.108491	0.732284	0.267716	0.816667	0.183333	0	0.831334	0.168666	3	3	FEMALE	50	≤60	2018-02-01	2	SOX	2018-03-23	17	11	50	24.61	2024-10-01	无	0	1	2019-07-31	495	495	低分化腺癌	低分化	Diffuse	3	3b	1	1	2018-02-01	3.9	1.48
956626	Validation	训练集	PR	0	0	0	0	0	0.784097	0.215903	0.815199	0.184801	0.738925	0.261075	0.816667	0.183333	0	0.831334	0.168666	4a	3	MALE	68	>60	2018-02-03	2	SOX	2018-03-29	17	12	54	24.16	2024-10-01	无	0	0	无	1799	2378	低分化腺癌	无	Diffuse	4a	3b	1	1	2018-02-01	5.4	1.42
957899	Training	训练集	PR	0	0	0	0	0	0.784097	0.215903	0.828099	0.171901	0.730998	0.269002	0.816667	0.183333	0	0.831334	0.168666	4a	3	MALE	59	≤60	2018-02-12	1	SOX	2018-04-10	20	13	57	26.17	2024-10-01	无	0	1	2018-12-08	242	242	黏液腺癌	无		3	3b	1	1	2018-02-09	6.32	1.22
959520	Training	训练集	PR	0	0	0	0	0	0.784097	0.215903	0.846872	0.153128	0.89311	0.10689	0.816667	0.183333	0	0.831334	0.168666	4a	3	MALE	69	>60	2018-03-01	2	SOX	2018-04-18	20	12	48	21.97	2024-10-01	无	0	0	N	2038	2358	低分化腺癌	低分化		2	3a	0	0	2018-02-25	4	0.89
973421	Training	训练集	GR	1	0	0	1	1	0.759899	0.240101	0.688386	0.311614	0.606671	0.393329	0	1	0	0.73607	0.26393	4a	3	FEMALE	58	≤60	2018-06-15	1	other	2018-07-24	14	7	39	24.39	2024-10-01	无	0	0	N	2233	2261	未见肿瘤细胞	无		0	0	0	0	2018-05-17	6.6	2.12
977410	Training	训练集	PR	0	0	0	0	0	0.776176	0.223824	0.72616	0.27384	0.748091	0.251909	0.816667	0.183333	0	0.831334	0.168666	4a	3	MALE	69	>60	2018-06-18	4	XELOX	2018-10-16		0	122	22.49	2024-10-01	无	0	1	2020-08-23	1904	1904	未见肿瘤细胞	无		3	3a	1	1	2018-06-10	6	1.39
977819	Training	训练集	PR	0	0	0	0	0	0.780917	0.219083	0.758509	0.241491	0.740774	0.259226	0.816667	0.183333	0	0.831334	0.168666	4a	3	FEMALE	71	>60	2018-06-14	2	XELOX	2018-08-21	14	9	68	22.31	2024-10-01	无	0	1	2020-07-31	710	710	低分化腺癌	无	Intestinal	4a	1	0	0	2018-06-13	5.4	1.11
983570	Training	训练集	PR	0	0	0	0	0	0.780917	0.219083	0.788005	0.211995	0.745036	0.254964	0.816667	0.183333	0	0.831334	0.168666	4a	3	MALE	59	≤60	2018-07-20	3	SOX	2018-09-28	18	10	70	20.7	2024-10-01	无	0	1	2020-06-30	641	641	腺癌	中-低分化	Mix	4b	3	0	0	2018-07-16	5.3	1.73
1004691	Training	训练集	PR	0	0	0	0	0	0.780917	0.219083	0.767897	0.232103	0.754416	0.245584	0.816667	0.183333	0	0.831334	0.168666	2	2	MALE	56	≤60	2018-11-17	2	other	2019-01-08	18	11	52	20.57	2024-10-01	无	0	0	N	1804	2093	神经内分泌癌	低分化		3	1	0	0	2018-11-12	5.96	1.24
1022127	Training	训练集	PR	0	0	0	0	0	0.780204	0.219796	0.880377	0.119623	0.826686	0.173314	0.816667	0.183333	0	0.780765	0.219235	4a	2	MALE	50	≤60	2019-02-26	1	SOX	2019-03-28	18	12	30	24.38	2024-10-01	无	0	1	2022-12-15	1358	1358	未见肿瘤细胞	无		3	3a	1	1	2019-02-13	8.87	1.57
1044073	Training	训练集	PR	0	0	0	0	0	0.784097	0.215903	0.901991	0.0980092	0.743539	0.256461	0.816667	0.183333	0	0.651349	0.348651	4a	3	MALE	51	≤60	2019-06-01	5	other	2019-11-14	12	9	166	25.86	2024-10-01	无	0	1	2020-12-31	413	413	低粘附性癌	低分化	Diffuse	3	3a	1	0	2019-05-28	7.44	1.61
1062131	Training	训练集	GR	1	0	0	0	0	0.780204	0.219796	0.869586	0.130414	0.730498	0.269502	0.816667	0.183333	0	0.651349	0.348651	4a	3	MALE	59	≤60	2022-02-25	5	immunotherapy	2022-08-17	16	12	173		2024-10-01	无	0	0	N	748	776	腺癌	中分化	Intestinal	1b	0	0	0	2023-02-09	5.34	1.43
1066938	Training	训练集	PR	0	0	0	0	0	0.780917	0.219083	0.765151	0.234849	0.74681	0.25319	0.816667	0.183333	0	0.831334	0.168666	4a	3	MALE	65	>60	2019-09-12	2	SOX	2019-11-13	26	17	62	19.72	2024-10-01	无	0	0	N	1494	1784	管状腺癌	中分化	Intestinal	3	0	1	1	2019-09-10	4.49	1.13
1072413	Validation	训练集	PR	0	0	0	0	0	0.784097	0.215903	0.85145	0.14855	0.727838	0.272162	0.816667	0.183333	0	0.712888	0.287112	3	3	MALE	55	≤60	2019-10-15	2	SOX	2019-12-11	18	13	57	22.66	2024-10-01	2022-05-14	1	1	2022-11-09	942	1064	管状腺癌	中分化	Intestinal	3	2	1	0	2019-10-09	7.13	1.55
1072702	Training	训练集	PR	0	0	0	0	0	0.784097	0.215903	0.828794	0.171206	0.748917	0.251083	0.816667	0.183333	0	0.780765	0.219235	1	1	MALE	58	≤60	2019-11-14	1	SOX	2019-12-10	14	8	26	26.42	2024-10-01	无	0	0	无	1475	1757	管状腺癌	中分化	Intestinal	1b	2	1	0	2019-11-12	5.92	2.12
1073193	Validation	训练集	GR	1	0	0	1	0	0.759899	0.240101	0.726948	0.273052	0.670652	0.329348	0.5	0.5	0	0.651349	0.348651	4a	3	MALE	64	>60	2023-03-31	4	SOX	2023-06-01	10	7	62	24.87	2024-10-01	无	0	0	N	183	488	管状腺癌	高分化	Mix	4a	3a	1	1	2023-03-23	4.83	1.2
1078043	Validation	训练集	PR	0	0	0	0	0	0.780917	0.219083	0.752909	0.247091	0.726145	0.273855	0.816667	0.183333	0	0.831334	0.168666	3	2	MALE	71	>60	2019-11-12	4	other	2020-03-12	13	11	121	22.59	2024-10-01	无	0	0	无	1010	1664	管状腺癌	低分化	Mix	3	0	0	1	2019-11-05	3.37	1.01
1086893	Validation	训练集	PR	0	0	0	0	0	0.776176	0.223824	0.704709	0.295291	0.754517	0.245483	0.816667	0.183333	0	0.771221	0.228779	4b	2	MALE	74	>60	2019-12-23	2	SOX	2020-03-31	13	8	99	22.06	2024-10-01	2020-09-11	1	1	2020-10-07	263	190	低分化腺癌	低分化	Diffuse	4a	3a	1	0	2019-12-16	6.86	1.34
1098314	Training	训练集	PR	0	0	0	0	0	0.776176	0.223824	0.712442	0.287558	0.762502	0.237498	0.816667	0.183333	0	0.831334	0.168666	4b	2	MALE	69	>60	2020-04-02	4	other	2020-07-08	11	7	97	22.41	2024-10-01	无	0	0	可能死亡	1090	1546	低粘附性癌	低分化	Diffuse	3	2	0	0	2020-03-23	6.66	1.6
1099726	Training	训练集	PR	0	0	0	0	0	0.784097	0.215903	0.846702	0.153298	0.741017	0.258983	0.816667	0.183333	0	0.600781	0.399219	1	0	MALE	77	>60	2020-04-05	6	other	2020-12-24	22	15	263	33.06	2024-10-01	无	0	0	N	1094	1377	管状腺癌	中-高分化	Intestinal	1a	0	0	0	2020-04-01	5.27	1.02
1102680	Training	训练集	PR	0	0	0	0	0	0.776176	0.223824	0.733959	0.266041	0.760115	0.239885	0.816667	0.183333	0	0.831334	0.168666	3	3	MALE	55	≤60	2020-04-28	2	SOX	2020-07-02	9	7	65	20.94	2024-10-01	无	0	1	2021-11-30	516	516	低粘附性癌	低分化	Diffuse	3	3a	1	0	2020-04-20	4.97	0.9
1105499	Training	训练集	PR	0	0	0	0	0	0.780917	0.219083	0.752215	0.247785	0.757452	0.242548	0.816667	0.183333	0	0.831334	0.168666	4a	3	MALE	61	>60	2020-05-10	2	SOX	2020-07-14	10	6	65	20.28	2024-10-01	2021-03-10	1	1	2021-04-30	304	290	低分化腺癌	低分化		4a	3b	1	1	2020-04-27	7.86	1.3
1107145	Training	训练集	PR	0	0	0	0	0	0.784097	0.215903	0.851245	0.148755	0.728262	0.271738	0.816667	0.183333	0	0.831334	0.168666	4a	3	MALE	65	>60	2020-05-20	4	other	2020-07-30	10	8	71	21.45	2024-10-01	无	0	0	N	1211	1524	管状腺癌	中-低分化	Mix	4a	3b	1	1	2020-05-14	8.48	1.78
1108826	Training	训练集	PR	0	0	0	0	0	0.784097	0.215903	0.825644	0.174356	0.73895	0.26105	0.816667	0.183333	0	0.831334	0.168666	4a	2	MALE	70	>60	2020-05-30	6	SOX	2021-01-26	20	13	241	22.31	2024-10-01	无	0	0	N	1061	1344	部分管状腺癌，部分低粘附性癌	低分化	Mix	3	1	0	0	2020-05-25	5.65	1.43
1112437	Validation	训练集	GR	1	0	0	1	1	0.759899	0.240101	0.719012	0.280988	0.418282	0.581718	0	1	0	0.664987	0.335013	4a	3	MALE	55	≤60	2020-06-29	4	other	2021-01-05	25	20	190	22.86	2024-10-01	无	0	1	2023-08-24	1082	1365	黏液腺癌	无		3	0	0	0	2020-06-12	6.54	1.85
1118183	Validation	训练集	PR	0	0	0	0	0	0.776176	0.223824	0.707838	0.292162	0.752608	0.247392	0.816667	0.183333	0	0.831334	0.168666	3	3	MALE	72	>60	2020-07-23	4	SOX	2020-11-20	14	10	120	21.3	2024-10-01	无	0	0	N	1125	1411	管状腺癌	中分化	Intestinal	1b	2	0	0	2020-07-13	3.58	1.06
1119882	Validation	训练集	GR	1	0	0	0	0	0.772283	0.227717	0.716695	0.283305	0.735932	0.264068	0.816667	0.183333	0	0.73607	0.26393	4a	2	MALE	43	≤60	2020-07-26	5	SOX	2020-11-30	14	7	127	20.55	2024-10-01	无	0	0	N	1373	1401	黏液腺癌	无		3	2	0	0	2020-07-20	3.94	1.34
1120235	Validation	训练集	PR	0	0	0	0	0	0.780204	0.219796	0.895828	0.104172	0.740714	0.259286	0.816667	0.183333	0	0.831334	0.168666	4a	3	MALE	66	>60	2020-07-25	2	SOX	2020-10-13	11	7	80		2024-10-01	无	0	0	N	1421	1449	管状腺癌	中分化	Intestinal	3	2	0	0	2020-07-22	7.69	1.76
1120601	Training	训练集	GR	1	0	0	0	0	0.780204	0.219796	0.841357	0.158643	0.735719	0.264281	0.816667	0.183333	0	0.831334	0.168666	4a	2	MALE	58	≤60	2020-08-06	2	other	2020-10-27	12	7	82	22.27	2024-10-01	无	0	0	N	1150	1435	未见肿瘤细胞	无		0	0	0	0	2020-07-20	7.24	2.09
1121756	Validation	训练集	PR	0	0	0	0	0	0.780204	0.219796	0.898279	0.101721	0.745684	0.254316	0.816667	0.183333	0	0.780765	0.219235	4a	2	MALE	46	≤60	2020-08-07	2	SOX	2020-10-15	10	7	69	21.72	2024-10-01	无	0	0	N	1164	1447	管状腺癌	中分化	Intestinal	1b	0	1	0	2020-07-29	5.54	1.82
1123523	Training	训练集	PR	0	0	0	0	0	0.780204	0.219796	0.828032	0.171968	0.749821	0.250179	0.816667	0.183333	0	0.712888	0.287112	4a	2	MALE	58	≤60	2020-08-09	2	SOX	2020-12-08	15	9	121	22.68	2024-10-01	2024-08-22	1	0	N	1474	1393	管状腺癌	中分化	Mix	3	1	0	1	2022-06-13	5.21	1.5
1124979	Training	训练集	PR	0	0	0	0	0	0.780204	0.219796	0.887531	0.112469	0.737856	0.262144	0.816667	0.183333	0	0.831334	0.168666	4a	3	FEMALE	70	>60	2020-08-19	3	SOX	2020-11-06	22	14	79	24.99	2024-10-01	无	0	1	2021-03-16	130	130	管状腺癌	低分化	Diffuse	1b	0	0	0	2020-08-14	4.67	1.19
1129358	Training	训练集	PR	0	0	0	0	0	0.776176	0.223824	0.705731	0.294269	0.74125	0.25875	0.816667	0.183333	0	0.786638	0.213362	3	3	MALE	59	≤60	2020-09-05	4	XELOX	2021-01-20	13	7	137	18.04	2024-10-01	无	0	0	无	1322	1350	管状腺癌	低分化	Intestinal	3	3a	0	0	2020-09-02	4.65	1.57
1129895	Validation	训练集	GR	1	0	0	1	0	0.776176	0.223824	0.630203	0.369797	0.621497	0.378503	0.816667	0.183333	0	0.786638	0.213362	4a	3	MALE	60	≤60	2021-07-26	2	SOX	2021-10-08	18	10	74		2024-10-01	无	0	0	N	1061	1089	管状腺癌	中分化	Intestinal	1a	0	1	1	2021-07-21	7.36	1.79
1131752	Validation	训练集	PR	0	0	0	0	0	0.784097	0.215903	0.853137	0.146863	0.729904	0.270096	0.816667	0.183333	0	0.831334	0.168666	4a	3	FEMALE	30	≤60	2020-09-18	3	SOX	2020-12-07	18	8	80	21.49	2024-10-01	无	0	0	N	1109	1394	管状腺癌	中-高分化	Intestinal	1a	0	0	0	2020-09-14	5.78	2.04
1132593	Training	训练集	PR	0	0	0	0	0	0.784097	0.215903	0.803266	0.196734	0.743089	0.256911	0.816667	0.183333	0	0.831334	0.168666	4a	3	MALE	66	>60	2020-09-30	3	immunotherapy	2021-01-07	10	7	99	22.51	2024-10-01	无	0	1	2022-04-07	455	455	管状腺癌	中-低分化	Mix	2	2	1	0	2020-09-15	8.9	2.27
1135503	Validation	训练集	GR	1	0	1	0	0	0.763663	0.236337	0.282502	0.717498	0.909144	0.0908556	0.816667	0.183333	0	0.668192	0.331808	4b	3	FEMALE	67	>60	2022-04-29	6	SOX	2022-11-10	14	11	195	21.33	2024-10-01	2023-06-20	1	0	N	417	691	管状腺癌	中-低分化	Mix	3	1	1	1	2022-04-25	13.84	1.07
1136846	Training	训练集	PR	0	0	0	0	0	0.784097	0.215903	0.805643	0.194357	0.742064	0.257936	0.816667	0.183333	0	0.831334	0.168666	4a	3	MALE	63	>60	2020-10-19	2	SOX	2020-12-07	13	9	49	23.12	2024-10-01	无	0	1	2022-04-30	509	509	管状腺癌	低分化	Mix	3	3a	0	0	2020-10-12	6.78	2.87
1138857	Validation	训练集	PR	0	0	0	0	0	0.784097	0.215903	0.806502	0.193498	0.748238	0.251762	0.816667	0.183333	0	0.831334	0.168666	3	2	MALE	58	≤60	2020-11-05	3	immunotherapy	2021-02-24	13	8	111	25.91	2024-10-01	无	0	0	无	1033	1315	管状腺癌；黏液腺癌	中-低分化	Mix	3	1	1	1	2020-10-21	6.97	2.71
1142120	Training	训练集	PR	0	0	0	0	0	0.772283	0.227717	0.532561	0.467439	0.790558	0.209442	0.816667	0.183333	0	0.831334	0.168666	3	2	MALE	51	≤60	2020-11-19	3	SOX	2021-02-23	8	5	96	24.28	2024-10-01	无	0	0	无	1034	1316	管状腺癌	低分化	Mix	3	1	0	0	2020-11-03	8.26	1.41
1142347	Training	训练集	PR	0	0	0	0	0	0.772283	0.227717	0.660608	0.339392	0.72743	0.27257	0.816667	0.183333	0	0.831334	0.168666	4a	2	MALE	70	>60	2020-12-13	2	other	2021-01-19	16	10	37	25.39	2024-10-01	无	0	0	N	1074	1351	黏液腺癌	中-低分化	Mix	3	2	0	0	2020-11-20	4.54	1.7
1145134	Training	训练集	PR	0	0	0	0	0	0.780204	0.219796	0.889953	0.110047	0.864338	0.135662	0.816667	0.183333	0	0.786638	0.213362	4a	3	MALE	49	≤60	2020-12-08	3	other	2021-02-19	13	10	73	19.37	2024-10-01	无	0	0	N	1038	1320	管状腺癌	中-低分化	Mix	4a	3b	1	1	2020-11-29	8.16	1.76
1146159	Training	训练集	PR	0	0	0	0	0	0.776176	0.223824	0.742494	0.257506	0.754347	0.245653	0.816667	0.183333	0	0.831334	0.168666	3	1	FEMALE	58	≤60	2020-11-30	2	SOX	2021-01-07	22	13	38	27.06	2024-10-01	无	0	0	N	1080	1363	管状腺癌	中分化	Intestinal	2	0	1	1	2020-11-23	5.72	1.18
1147859	Validation	训练集	GR	1	0	0	0	0	0.780204	0.219796	0.849266	0.150734	0.720826	0.279174	0.816667	0.183333	0	0.831334	0.168666	3	3	FEMALE	71	>60	2020-12-07	2	other	2021-01-14	48	43	38	17.58	2024-10-01	无	0	0	N	1306	1356	管状腺癌	中-低分化	Mix	2	3a	1	0	2020-12-05	11.78	1.91
1148969	Training	训练集	PR	0	0	0	0	0	0.780917	0.219083	0.77274	0.22726	0.740041	0.259959	0.816667	0.183333	0	0.831334	0.168666	4a	3	FEMALE	56	≤60	2020-12-25	2	other	2021-03-30	14	9	95	25.3	2024-10-01	无	0	0	N	989	1281	神经内分泌癌	无		2	0	0	0	2020-12-23	5.23	2.07
1149105	Training	训练集	PR	0	0	0	0	0	0.780204	0.219796	0.910242	0.089758	0.737521	0.262479	0.816667	0.183333	0	0.651349	0.348651	2	1	FEMALE	38	≤60	2020-12-18	2	SOX	2021-03-19	10	6	91	18.99	2024-10-01	2022-08-17	1	1	2022-10-31	607	591	低粘附性癌	低分化	Diffuse	1b	2	0	0	2020-12-07	4.43	1.06
1150769	Training	训练集	PR	0	0	0	0	0	0.780917	0.219083	0.773058	0.226942	0.743705	0.256295	0.816667	0.183333	0	0.831334	0.168666	4a	3	MALE	64	>60	2020-12-07	3	other	2021-03-31	15	8	114	20.02	2024-10-01	无	0	1	2021-10-31	214	214	管状腺癌	中-低分化	Intestinal	3	1	1	0	2020-12-07	13.98	0.75
1151131	Training	训练集	GR	1	0	1	0	0	0.763663	0.236337	0.471316	0.528684	0.7389	0.2611	0.816667	0.183333	0	0.651349	0.348651	3	3	MALE	62	>60	2020-12-29	3	SOX	2021-03-31	11	8	92	24.74	2024-10-01	无	0	0	N	1003	1280	低粘附性癌	低分化	Diffuse	1b	1	0	0	2020-12-14	8.45	3.15
1153886	Training	训练集	PR	0	0	0	0	0	0.784097	0.215903	0.800331	0.199669	0.738888	0.261112	0.816667	0.183333	0	0.831334	0.168666	4a	1	MALE	76	>60	2021-01-14	1	other	2021-03-30	16	11	75	25.08	2024-10-01	无	0	0	无	999	1281	管状腺癌	中-低分化	Intestinal	2	0	0	0	2020-12-26	5.95	1.06
1153906	Training	训练集	GR	1	0	0	0	0	0.777024	0.222976	0.771951	0.228049	0.737115	0.262885	0.816667	0.183333	0	0.651349	0.348651	4a	3	MALE	65	>60	2023-03-16	3	immunotherapy	2023-07-13	11	8	119	19.43	2024-10-01	无	0	0	N	418	446	管状腺癌	中分化	Intestinal	3	0	0	0	2023-03-14	5.36	0.87
1155198	Validation	训练集	GR	1	0	0	0	0	0.776176	0.223824	0.748505	0.251495	0.757438	0.242562	0.816667	0.183333	0	0.73607	0.26393	4a	3	FEMALE	57	≤60	2021-01-19	2	SOX	2021-03-16	18	13	56	21.91	2024-10-01	无	0	0	N	1011	1295	管状腺癌	中分化	Intestinal	1a	1	0	0	2021-01-04	5.45	1.22
1157374	Training	训练集	PR	0	0	0	0	0	0.780204	0.219796	0.935915	0.064085	0.858725	0.141275	0.816667	0.183333	0	0.556085	0.443915	3	0	FEMALE	47	≤60	2021-01-16	2	SOX	2021-03-30	16	10	73	27.34	2024-10-01	无	0	0	N	999	1281	管状腺癌	中分化	Intestinal	1b	0	0	0	2021-01-11	7.42	1.38
1157881	Training	训练集	GR	1	0	0	1	1	0.759899	0.240101	0.744408	0.255592	0.487248	0.512752	0	1	0	0.651349	0.348651	3	2	MALE	48	≤60	2021-01-18	3	SOX	2021-03-23	14	11	64	28.73	2024-10-01	无	0	0	N	1004	1288	腺上皮伴中度异形增生	无		0	0	0	0	2021-01-13	5.01	1.34
1157890	Training	训练集	PR	0	0	0	0	0	0.776176	0.223824	0.688674	0.311326	0.76786	0.23214	0.816667	0.183333	0	0.651349	0.348651	4a	3	FEMALE	56	≤60	2021-01-19	5	SOX	2021-07-06	11	8	168	20.81	2024-10-01	无	0	1	2022-02-07	216	216	低分化癌	低分化	Diffuse	4a	3b	0	0	2021-01-13	6.21	2.41
1160571	Training	训练集	GR	1	0	1	0	0	0.763663	0.236337	0.487082	0.512918	0.806802	0.193198	0.816667	0.183333	0	0.651349	0.348651	4a	3	MALE	64	>60	2021-02-09	4	SOX	2021-06-15	17	11	126	24.62	2024-10-01	无	0	0	N	918	1204	低粘附性癌	低分化	Diffuse	2	0	0	0	2021-01-26	5.7	1.27
1161078	Training	训练集	PR	0	0	0	0	0	0.780204	0.219796	0.907034	0.0929661	0.789645	0.210355	0.816667	0.183333	0	0.831334	0.168666	4a	2	MALE	71	>60	2021-02-03	2	SOX	2021-04-02	16	13	58	25.21	2024-10-01	无	0	1	2022-01-31	304	304	低分化癌	低分化		2	0	0	0	2021-01-28	6.71	2.12
1161963	Validation	训练集	PR	0	0	0	0	0	0.780204	0.219796	0.892417	0.107583	0.751542	0.248458	0.816667	0.183333	0	0.831334	0.168666	4a	3	MALE	76	>60	2021-02-04	2	SOX	2021-04-08	20	12	63	23.53	2024-10-01	无	0	0	无	989	1272	未见肿瘤细胞	无		0	0	0	0	2024-02-02	4.78	1.4
1164406	Training	训练集	PR	0	0	0	0	0	0.784097	0.215903	0.815857	0.184143	0.718876	0.281124	0.816667	0.183333	0	0.712888	0.287112	3	2	MALE	62	>60	2021-02-26	3	SOX	2021-06-26	15	0	120	26.99	2024-10-01	无	0	0	N	907	1193	管状腺癌	中-低分化	Intestinal	0	0	0	0	2021-02-18	6.41	1.73
1165477	Training	训练集	PR	0	0	0	0	0	0.780917	0.219083	0.764923	0.235077	0.746119	0.253881	0.816667	0.183333	0	0.786638	0.213362	4a	3	FEMALE	58	≤60	2021-03-01	3	SOX	2021-06-25	16	12	116	19.53	2024-10-01	无	0	1	2022-05-18	327	327	管状腺癌	低分化	Intestinal	4a	1	0	1	2021-02-23	5.37	1.6
1166525	Training	训练集	PR	0	0	0	0	0	0.784097	0.215903	0.819419	0.180581	0.741381	0.258619	0.816667	0.183333	0	0.7251	0.2749	3	2	FEMALE	65	>60	2021-03-06	3	XELOX	2021-06-02	18	13	88	20.43	2024-10-01	无	0	0	N	885	1217	低分化腺癌	低分化	Mix	4a	0	0	1	2021-03-03	4.4	1.53
1168414	Training	训练集	GR	1	0	0	0	0	0.780917	0.219083	0.772512	0.227488	0.740394	0.259606	0.816667	0.183333	0	0.786638	0.213362	4a	3	MALE	73	>60	2021-03-12	2	SOX	2021-05-12	14	10	61	19.05	2024-10-01	无	0	0	N	910	1238	未见肿瘤细胞	无		1a	0	0	0	2021-03-08	7.75	2.11
1168560	Training	训练集	PR	0	0	0	0	0	0.776176	0.223824	0.724558	0.275442	0.755203	0.244797	0.816667	0.183333	0	0.786638	0.213362	4a	2	MALE	64	>60	2021-03-17	4	SOX	2021-08-13	23	15	149	19.84	2024-10-01	无	0	0	无	832	1145	低分化神经内分泌癌	低分化	Diffuse	4a	2	1	0	2021-03-08	5.05	1.26
1168631	Training	训练集	PR	0	0	0	0	0	0.776176	0.223824	0.746031	0.253969	0.73632	0.26368	0.816667	0.183333	0	0.786638	0.213362	3	1	MALE	63	>60	2021-04-14	3	other	2021-07-21	12	10	98	21.5	2024-10-01	无	0	0	N	861	1168	未见肿瘤细胞	无		0	0	0	0	2021-03-08	4.27	1.73
1168903	Training	训练集	PR	0	0	0	0	0	0.780204	0.219796	0.868943	0.131057	0.732938	0.267062	0.816667	0.183333	0	0.831334	0.168666	3	3	MALE	51	≤60	2021-03-18	6	SOX	2021-09-10	15	12	176	25.95	2024-10-01	无	0	0	N	830	1117	管状腺癌	中分化	Intestinal	2	3a	1	1	2021-03-10	9.22	1.66
1169051	Training	训练集	GR	1	0	0	0	0	0.776176	0.223824	0.720053	0.279947	0.759678	0.240322	0.816667	0.183333	0	0.831334	0.168666	4a	3	MALE	67	>60	2021-03-15	2	SOX	2021-05-17	13	9	63	21.63	2024-10-01	无	0	0	N	950	1233	管状腺癌	中-低分化	Intestinal	3	1	1	0	2021-03-11	10.6	0.87
1170216	Training	训练集	PR	0	0	0	0	0	0.780204	0.219796	0.815643	0.184357	0.722068	0.277932	0.816667	0.183333	0	0.831334	0.168666	3	1	MALE	71	>60	2021-07-03	1	SOX	2021-11-02	12	7	122	17.63	2024-10-01	无	0	0	N	1036	1064	管状腺癌	中分化	Intestinal	3	0	0	0	2021-03-06	4.83	1.3
1174443	Validation	训练集	PR	0	0	0	0	0	0.780917	0.219083	0.748139	0.251861	0.730176	0.269824	0.816667	0.183333	0	0.831334	0.168666	3	3	MALE	74	>60	2021-04-04	3	XELOX	2021-07-20	16	10	107	19.53	2024-10-01	无	0	0	无	887	1169	管状腺癌	中-低分化	Intestinal	2	1	0	0	2021-04-02	4.3	0.92
1183005	Training	训练集	PR	0	0	0	0	0	0.780204	0.219796	0.902622	0.0973779	0.780435	0.219565	0.816667	0.183333	0	0.831334	0.168666	3	2	FEMALE	67	>60	2021-05-14	3	XELOX	2021-08-05	16	13	83	22.94	2024-10-01	无	0	0	N	1125	1153	低粘附性癌	低分化	Diffuse	3	2	0	0	2021-05-08	6.4	2.97
1184396	Validation	训练集	PR	0	0	0	0	0	0.784097	0.215903	0.889981	0.110019	0.736396	0.263604	0.816667	0.183333	0	0.831334	0.168666	3	3	FEMALE	61	>60	2021-06-12	3	other	2021-09-26	18	9	106		2024-10-01	2022-10-12	1	0	无	487	1101	管状腺癌	低分化	Mix	4a	3b	0	0	2021-05-12	8.92	1.12
1185390	Training	训练集	GR	1	0	0	0	0	0.780204	0.219796	0.921119	0.078881	0.769652	0.230348	0.816667	0.183333	0	0.831334	0.168666	4b	3	MALE	73	>60	2021-05-28	4	SOX	2021-09-16	16	11	111	21.48	2024-10-01	无	0	0	N	1083	1111	纤维瘤床	无		4a	3b	0	1	2021-05-15	11.24	2.05
1187494	Validation	训练集	PR	0	0	0	0	0	0.784097	0.215903	0.817189	0.182811	0.724702	0.275298	0.816667	0.183333	0	0.831334	0.168666	3	3	MALE	45	≤60	2021-06-02	2	SOX	2021-08-30	11	9	89	23.72	2024-10-01	无	0	0	N	850	1128	低分化腺癌	低分化	Diffuse	1b	3a	0	0	2021-05-24	6.25	1.23
1187551	Training	训练集	PR	0	0	0	0	0	0.784097	0.215903	0.797082	0.202918	0.729406	0.270594	0.816667	0.183333	0	0.651349	0.348651	3	2	MALE	35	≤60	2021-05-31	3	XELOX	2021-10-27	25	17	149	21.67	2024-10-01	无	0	0	N	795	1070	管状腺癌	中分化	Intestinal	3	0	0	0	2021-05-26	7.97	2.08
1189385	Validation	训练集	PR	0	0	0	0	0	0.780204	0.219796	0.872334	0.127666	0.761501	0.238499	0.816667	0.183333	0	0.771221	0.228779	3	3	FEMALE	54	≤60	2021-06-02	4	SOX	2021-10-19	17	10	139	21.67	2024-10-01	无	0	0	无	800	1078	腺癌	低分化	Intestinal	3	3a	1	1	2021-05-29	8.95	1.77
1191126	Validation	训练集	PR	0	0	0	0	0	0.784097	0.215903	0.826046	0.173954	0.729053	0.270947	0.816667	0.183333	0	0.831334	0.168666	4a	2	MALE	73	>60	2021-06-12	6	SOX	2022-01-17	13	8	219	24.17	2024-10-01	无	0	0	N	683	988	管状腺癌	中-高分化		1a	0	0	0	2021-06-09	12.12	1.12
1191139	Training	训练集	PR	0	0	0	0	0	0.784097	0.215903	0.794531	0.205469	0.743265	0.256735	0.816667	0.183333	0	0.771221	0.228779	4a	3	MALE	63	>60	2021-06-10	5	SOX	2021-12-15	10	6	188		2024-10-01	无	0	0	N	708	1021	浸润性癌	无		3	2	0	0	2021-06-07	6.58	1.58
1195831	Validation	训练集	PR	0	0	0	0	0	0.784097	0.215903	0.811107	0.188893	0.731826	0.268174	0.816667	0.183333	0	0.831334	0.168666	3	2	MALE	55	≤60	2021-07-16	5	other	2021-12-30	48	41	167	26.22	2024-10-01	2022-06-17	1	1	2022-10-02	336	276	低粘附性癌	低分化	Mix	3	1	0	1	2021-06-25	4.27	1.39
1196108	Training	训练集	PR	0	0	0	0	0	0.772283	0.227717	0.683852	0.316148	0.756944	0.243056	0.816667	0.183333	0	0.7251	0.2749	4a	3	MALE	67	>60	2021-07-09	3	SOX	2021-12-13	30	18	157		2024-10-01	2022-06-30	1	0	无	356	1023	低分化腺癌	低分化	Mix	3	3a	1	0	2021-06-30	4.62	1.07
1197856	Training	训练集	PR	0	0	0	0	0	0.784097	0.215903	0.820313	0.179687	0.752661	0.247339	0.816667	0.183333	0	0.831334	0.168666	4a	3	MALE	49	≤60	2021-08-19	6	immunotherapy	2022-02-15	18	9	180	22.68	2024-10-01	2022-03-16	1	1	2022-10-21	209	248	管状腺癌	中分化	Intestinal	4a	3a	1	1	2021-07-07	5.41	1.85
1200147	Training	训练集	GR	1	0	0	0	0	0.784097	0.215903	0.81661	0.18339	0.73017	0.26983	0.816667	0.183333	0	0.831334	0.168666	3	3	MALE	38	≤60	2021-07-23	3	immunotherapy	2021-10-27	17	13	96	25.25	2024-10-01	无	0	0	N	795	1070	未见肿瘤细胞	无		0	0	0	0	2021-07-12	7.88	2.59
1200782	Training	训练集	PR	0	0	0	0	0	0.784097	0.215903	0.883605	0.116395	0.768387	0.231613	0.816667	0.183333	0	0.831334	0.168666	3	2	MALE	61	>60	2021-07-28	3	immunotherapy	2021-10-25	13	8	89	20.96	2024-10-01	无	0	0	N	797	1072	管状腺癌	中-低分化	Mix	3	2	0	0	2021-07-20	5.17	1.29
1203552	Training	训练集	GR	1	0	0	0	0	0.776176	0.223824	0.698363	0.301637	0.732895	0.267105	0.816667	0.183333	0	0.786638	0.213362	3	3	MALE	45	≤60	2021-08-26	3	other	2021-11-24	10	7	90	26.12	2024-10-01	无	0	0	N	719	1042	未见肿瘤细胞	无		2	0	0	0	2021-08-11	10.19	2.69
1203636	Training	训练集	PR	0	0	0	0	0	0.780204	0.219796	0.826856	0.173144	0.713503	0.286497	0.816667	0.183333	0	0.606653	0.393347	4a	2	MALE	66	>60	2021-08-17	2	SOX	2021-10-20	15	8	64	22.41	2024-10-01	无	0	1	2022-09-30	345	345	管状腺癌	中-低分化	Intestinal	4a	3b	1	1	2021-08-04	4.85	0.95
1203716	Validation	训练集	PR	0	0	0	0	0	0.784097	0.215903	0.803668	0.196332	0.739568	0.260432	0.816667	0.183333	0	0.831334	0.168666	4a	3	MALE	40	≤60	2021-08-23	5	SOX	2022-01-10	18	11	140	25.8	2024-10-01	无	0	1	2023-05-28	690	995	低粘附性癌	低分化	Diffuse	1b	0	0	0	2021-08-12	5.57	1.44
1208549	Training	训练集	PR	0	0	0	0	0	0.780917	0.219083	0.746624	0.253376	0.725714	0.274286	0.816667	0.183333	0	0.831334	0.168666	4a	3	FEMALE	58	≤60	2021-09-17	3	immunotherapy	2021-12-08	14	7	82	23.31	2024-10-01	无	0	0	N	746	1028	腺癌	中-低分化	Intestinal	3	0	0	0	2021-09-06	7.59	1.76
1210452	Training	训练集	PR	0	0	0	0	0	0.784097	0.215903	0.810341	0.189659	0.731344	0.268656	0.816667	0.183333	0	0.831334	0.168666	4a	3	MALE	72	>60	2021-10-20	5	other	2022-04-24	14	11	186	26.29	2024-10-01	无	0	1	2024-09-06	614	891	管状腺癌	中-低分化	Intestinal	3	3a	0	0	2021-09-16	4.41	1.4
1210998	Training	训练集	PR	0	0	1	0	0	0.763663	0.236337	0.451895	0.548105	0.849475	0.150525	0.816667	0.183333	0	0.771221	0.228779	4a	3	FEMALE	59	≤60	2021-10-08	2	SOX	2022-01-06	11	7	90	23.44	2024-10-01	无	0	0	无	713	999	管状腺癌	低分化	Diffuse	4a	3b	0	0	2021-09-22	8.96	2.02
1211480	Training	训练集	PR	0	0	0	0	0	0.780204	0.219796	0.933895	0.0661048	0.830401	0.169599	0.816667	0.183333	0	0.617623	0.382377	3	3	FEMALE	63	>60	2021-10-07	2	immunotherapy	2022-01-04	16	13	89	22.31	2024-10-01	无	0	1	2023-03-15	712	712	腺癌	低分化	Mix	3	2	0	0	2021-09-27	5.11	0.87
1212819	Validation	训练集	PR	0	0	0	0	0	0.784097	0.215903	0.826375	0.173625	0.738906	0.261094	0.816667	0.183333	0	0.831334	0.168666	4a	3	MALE	64	>60	2021-10-16	4	XELOX	2022-02-15	23	14	122	23.51	2024-10-01	无	0	1	2022-12-31	319	319	低分化腺癌	低分化	Diffuse	4a	3b	0	0	2021-10-04	4.61	1.89
1213156	Validation	训练集	PR	0	0	0	0	0	0.780917	0.219083	0.774756	0.225244	0.751377	0.248623	0.816667	0.183333	0	0.831334	0.168666	4a	3	MALE	55	≤60	2021-10-22	1	SOX	2022-02-16	23	17	117	24.77	2024-10-01	2022-08-23	1	1	2022-10-27	305	226	低分化癌	低分化	Diffuse	3	1	0	0	2021-09-29	7.27	1.73
1213350	Validation	训练集	GR	1	0	0	0	0	0.780917	0.219083	0.757026	0.242974	0.746313	0.253687	0.816667	0.183333	0	0.831334	0.168666	4a	3	MALE	58	≤60	2021-10-19	2	SOX	2022-03-31	14	9	163	22.09	2024-10-01	无	0	0	N	461	915	低粘附性癌	低分化	Diffuse	2	3a	0	0	2021-10-06	7.91	1.33
1214360	Training	训练集	GR	1	0	0	1	1	0.759899	0.240101	0.74313	0.25687	0.61439	0.38561	0	1	0	0.606653	0.393347	4a	3	MALE	53	≤60	2021-10-27	1	SOX	2022-02-18	13	11	114	20.96	2024-10-01	无	0	0	N	928	956	低粘附性癌	低分化	Diffuse	2	2	1	1	2021-10-11	3.88	0.95
1216827	Training	训练集	GR	1	0	0	1	0	0.76464	0.23536	0.77307	0.22693	0.597812	0.402188	0.5	0.5	0	0.831334	0.168666	3	2	FEMALE	64	>60	2021-10-27	3	other	2022-02-15	10	7	111	22.43	2024-10-01	无	0	0	N	682	959	未见肿瘤细胞	无		0	1	1	1	2021-10-20	5.57	1.54
1217584	Validation	训练集	GR	1	0	0	0	0	0.776176	0.223824	0.730802	0.269198	0.744277	0.255723	0.816667	0.183333	0	0.617623	0.382377	4b	3	MALE	58	≤60	2021-11-06	2	other	2022-07-27	17	13	263	23.34	2024-10-01	无	0	0	N	490	797	未见肿瘤细胞	无		0	0	0	1	2021-10-24	7.92	1.4
1217907	Validation	训练集	PR	0	0	0	0	0	0.780204	0.219796	0.882245	0.117755	0.733654	0.266346	0.816667	0.183333	0	0.831334	0.168666	4a	3	MALE	64	>60	2021-11-08	4	immunotherapy	2022-02-10	15	11	94	23.03	2024-10-01	无	0	0	N	687	964	管状腺癌	低分化	Mix	3	0	0	0	2021-10-25	7.47	1.65
1221017	Training	训练集	GR	1	0	0	0	0	0.777024	0.222976	0.790282	0.209718	0.710225	0.289775	0.816667	0.183333	0	0.780765	0.219235	4a	3	MALE	71	>60	2021-11-10	3	immunotherapy	2022-03-08	13	7	118	25.47	2024-10-01	无	0	0	N	662	938	未见肿瘤细胞	无		0	0	1	0	2021-11-09	6.6	1.18
1221360	Training	训练集	PR	0	0	0	0	0	0.784097	0.215903	0.827548	0.172452	0.748256	0.251744	0.816667	0.183333	0	0.831334	0.168666	4a	2	MALE	58	≤60	2021-11-20	3	SOX	2022-02-17	11	6	89	24.34	2024-10-01	无	0	0	N	680	957	管状腺癌	中-低分化	Mix	4a	3b	0	0	2021-11-08	6.79	2.06
1224160	Training	训练集	PR	0	0	0	0	0	0.780917	0.219083	0.758133	0.241867	0.705486	0.294514	0.816667	0.183333	0	0.7251	0.2749	4a	3	MALE	53	≤60	2021-11-26	3	immunotherapy	2022-03-10	8	6	104	24.98	2024-10-01	无	0	0	无	660	936	管状腺癌；低粘附性癌	低分化	Mix	4a	3a	0	0	2021-11-23	7.2	2.04
1224622	Training	验证集	GR	1	0	0	0	0	0.778675	0.221325	0.691042	0.308958	0.76974	0.23026	0.816667	0.183333	0	0.806592	0.193408	4a	2	MALE	47	≤60	2021-12-01	6	XELOX	2022-06-14	13	7	195	31.39	2024-10-01	无	0	0	N	567	840	管状腺癌	中-低分化	Mix	1b	0	0	1	2021-11-23	4.46	1.32
1232065	Training	验证集	PR	0	0	0	1	0	0.765096	0.234904	0.808352	0.191648	0.639192	0.360808	0.5	0.5	0	0.71901	0.28099	3	2	MALE	73	>60	2021-12-25	2	XELOX	2022-03-28	18	10	93	21.7	2024-10-01	无	0	0	N	643	918	未见肿瘤细胞	无		0	0	0	0	2021-12-10	6.29	1.21
1232196	Validation	验证集	GR	1	0	0	1	1	0.754225	0.245775	0.732314	0.267686	0.654947	0.345053	0	1	0	0.806592	0.193408	4a	2	MALE	68	>60	2022-01-19	3	XELOX	2022-03-30	12	9	70	27.37	2024-10-01	无	0	0	N	641	916	瘤床	中分化	Intestinal	2	0	0	0	2021-12-24	6.13	2.13
1232860	Training	验证集	PR	0	0	0	0	0	0.785648	0.214352	0.787435	0.212565	0.75534	0.24466	0.816667	0.183333	0	0.853405	0.146595	4a	1	FEMALE	59	≤60	2021-12-29	3	immunotherapy	2022-04-24	12	9	116	17.58	2024-10-01	无	0	0	无	863	891	腺癌	高分化		4b	1	1	0	2021-12-25	4.38	1.34
1236211	Training	验证集	GR	1	0	0	0	0	0.785648	0.214352	0.852674	0.147326	0.753076	0.246924	0.816667	0.183333	0	0.806592	0.193408	4a	2	FEMALE	52	≤60	2022-01-11	3	immunotherapy	2022-05-07	17	9	116	21.76	2024-10-01	无	0	0	无	602	878	管状腺癌	中分化	Mix	2	3a	0	0	2022-01-10	5.61	1.42
1236434	Training	验证集	PR	0	0	0	0	0	0.785648	0.214352	0.845238	0.154762	0.751335	0.248665	0.816667	0.183333	0	0.806592	0.193408	4a	1	FEMALE	27	≤60	2022-01-19	3	SOX	2022-04-21	10	7	92	20.34	2024-10-01	无	0	0	N	617	894	低粘附性癌	低分化	Diffuse	4a	3a	0	1	2022-01-10	3.36	1.22
1237216	Training	验证集	GR	1	0	0	1	0	0.758124	0.241876	0.772189	0.227811	0.720696	0.279304	0.5	0.5	0	0.751217	0.248783	3	3	FEMALE	41	≤60	2022-01-25	4	SOX	2022-06-02	13	8	128	23.44	2024-10-01	2022-12-08	1	0	无	317	852	腺癌	中-低分化	Mix	1a	1	0	0	2022-01-13	6.6	2.08
1237232	Validation	验证集	PR	0	0	0	0	0	0.785648	0.214352	0.846526	0.153474	0.75198	0.24802	0.816667	0.183333	0	0.806592	0.193408	4a	3	MALE	68	>60	2022-01-20	4	immunotherapy	2022-06-15	13	7	146	21.26	2024-10-01	无	0	0	无	566	839	低粘附性癌	低分化	Diffuse	4a	3b	1	1	2022-01-12	5.74	1.59
1238604	Training	验证集	GR	1	0	0	0	0	0.778675	0.221325	0.740593	0.259407	0.759912	0.240088	0.816667	0.183333	0	0.853405	0.146595	4a	3	MALE	63	>60	2022-01-25	3	SOX	2022-04-21	17	12	86	27.05	2024-10-01	无	0	0	N	578	894	管状腺癌	中-低分化	Intestinal	3	3a	0	0	2022-01-17	9.2	3.49
1240919	Training	验证集	GR	1	0	0	0	0	0.774776	0.225224	0.74514	0.25486	0.736237	0.263763	0.816667	0.183333	0	0.806592	0.193408	4b	3	MALE	56	≤60	2022-02-13	6	immunotherapy	2022-07-18	19	12	155		2024-10-01	无	0	0	N	778	806	未见肿瘤细胞	无		3	3a	1	1	2022-02-05	7.76	1.56
1243133	Validation	验证集	GR	1	0	0	0	0	0.781749	0.218251	0.847285	0.152715	0.762525	0.237475	0.816667	0.183333	0	0.806592	0.193408	4a	2	MALE	59	≤60	2022-02-16	3	other	2022-06-01	10	6	105	22.83	2024-10-01	无	0	0	N		853	黏液腺癌	中-低分化	Mix	4a	0	0	0	2022-02-11	6.16	1.95
1243791	Validation	验证集	GR	1	0	0	0	0	0.781749	0.218251	0.905934	0.0940665	0.769577	0.230423	0.816667	0.183333	0	0.806592	0.193408	4b	3	MALE	57	≤60	2022-02-19	5	other	2022-06-02	11	6	103	22.04	2024-10-01	无	0	0	N	484	852	未见肿瘤细胞	无		0	0	0	0	2022-02-14	9.89	1.83
1252699	Training	验证集	PR	0	0	0	0	0	0.785648	0.214352	0.923227	0.0767726	0.780046	0.219954	0.816667	0.183333	0	0.71901	0.28099	4a	3	MALE	72	>60	2022-03-23	4	immunotherapy	2022-08-09	15	8	139	19.57	2024-10-01	无	0	0	N	756	784	管状腺癌	中分化	Intestinal	3	0	0	0	2022-03-21	5.66	1.05
1254210	Validation	验证集	GR	1	0	0	0	0	0.778675	0.221325	0.713034	0.286966	0.766796	0.233204	0.816667	0.183333	0	0.806592	0.193408	4a	2	MALE	70	>60	2022-04-08	4	SOX	2023-08-18	14	11	497	23.81	2024-10-01	无	0	0	N	130	410	未见肿瘤细胞	无		0	0	1	1	2022-03-29	5.14	1.66
1254715	Training	验证集	GR	1	0	0	0	0	0.781749	0.218251	0.79748	0.20252	0.761189	0.238811	0.816667	0.183333	0	0.806592	0.193408	3	3	MALE	66	>60	2022-04-02	5	immunotherapy	2022-09-19	11	7	170	20.03	2024-10-01	无	0	0	N	467	743	管状腺癌	中-高分化	Intestinal	1b	0	1	1	2022-04-02	3.88	0.32
1256378	Training	验证集	GR	1	0	0	0	0	0.778675	0.221325	0.76679	0.23321	0.758598	0.241402	0.816667	0.183333	0	0.806592	0.193408	4a	3	MALE	52	≤60	2022-04-19	3	other	2022-07-15	15	11	87	26.57	2024-10-01	无	0	0	无	533	809	管状腺癌	中-低分化	Intestinal	3	0	1	1	2022-04-11	5.53	1.57
1256963	Validation	验证集	PR	0	0	0	0	0	0.774776	0.225224	0.675284	0.324716	0.747736	0.252264	0.816667	0.183333	0	0.853405	0.146595	4a	2	MALE	66	>60	2022-05-08	6	immunotherapy	2022-11-22	15	8	198	24.09	2024-10-01	无	0	0	N	373	679	未见肿瘤细胞	无		0	0	0	0	2022-04-12	10.32	4.1
1261122	Training	验证集	GR	1	0	0	0	0	0.785648	0.214352	0.792331	0.207669	0.761255	0.238745	0.816667	0.183333	0	0.806592	0.193408	3	3	MALE	58	≤60	2022-06-12	4	immunotherapy	2022-11-25	18	14	166		2024-10-01	无	0	0	N	648	676	管状腺癌	中-低分化	Intestinal	2	0	0	0	2022-05-04	6.29	1.78
1261369	Training	验证集	PR	0	0	0	0	0	0.785648	0.214352	0.832443	0.167557	0.755344	0.244656	0.816667	0.183333	0	0.806592	0.193408	4a	3	MALE	64	>60	2022-05-10	4	immunotherapy	2022-10-26	12	8	169	21.61	2024-10-01	无	0	0	无	2819	706	管状腺癌	低分化	Mix	3	0	0	0	2022-05-05	5.45	1.61
1263149	Validation	验证集	PR	0	0	0	0	0	0.778675	0.221325	0.62378	0.37622	0.763156	0.236844	0.816667	0.183333	0	0.806592	0.193408	3	3	FEMALE	56	≤60	2022-05-20	6	other	2022-11-10	21	11	174	27.06	2024-10-01	无	0	0	N	368	691	低分化腺癌	低分化	Diffuse	2	2	1	1	2022-05-12	6.31	1.8
1266054	Validation	验证集	PR	0	0	0	0	0	0.785648	0.214352	0.795383	0.204617	0.759083	0.240917	0.816667	0.183333	0	0.806592	0.193408	4a	3	MALE	77	>60	2022-05-31	3	SOX	2022-09-15	29	17	107	22.66	2024-10-01	无	0	0	N	471	747	低粘附性癌	低分化	Diffuse	2	0	0	0	2022-05-23	5.24	0.98
1270017	Training	验证集	PR	0	0	0	0	0	0.778675	0.221325	0.766908	0.233092	0.755526	0.244474	0.816667	0.183333	0	0.806592	0.193408	4a	3	FEMALE	58	≤60	2022-06-10	3	SOX	2023-01-13	9	7	217	26.84	2024-10-01	无	0	0	N	460	627	低分化癌	低分化		2	0	0	0	2022-05-30	5.98	1.5
1271629	Training	验证集	PR	0	0	0	0	0	0.785648	0.214352	0.900894	0.0991056	0.760571	0.239429	0.816667	0.183333	0	0.806592	0.193408	4a	3	FEMALE	71	>60	2022-06-24	6	immunotherapy	2023-03-02	16	8	251	19.35	2024-10-01	无	0	0	N	303	579	未见肿瘤细胞	无		3	2	0	0	2022-06-06	5.37	1.32
1274501	Training	验证集	PR	0	0	0	0	0	0.778675	0.221325	0.588738	0.411262	0.788494	0.211506	0.816667	0.183333	0	0.751217	0.248783	4a	3	FEMALE	42	≤60	2022-07-05	3	SOX	2022-10-12	11	8	99	18.14	2024-10-01	无	0	0	无	418	720	低粘附性癌	低分化	Diffuse	3	1	1	0	2022-07-04	6.37	1.57
1276994	Training	验证集	PR	0	0	0	0	0	0.785648	0.214352	0.792387	0.207613	0.759562	0.240438	0.816667	0.183333	0	0.71901	0.28099	4a	2	MALE	69	>60	2022-07-11	2	immunotherapy	2022-10-18	13	8	99	26.05	2024-10-01	无	0	0	N	435	714	管状腺癌	中-低分化	Intestinal	3	1	0	0	2022-07-04	5.38	1.4
1278181	Training	验证集	GR	1	0	1	0	0	0.774776	0.225224	0.307993	0.692007	0.847961	0.152039	0.816667	0.183333	1	0.426768	0.573232	4b	3	FEMALE	55	≤60	2022-07-17	3	immunotherapy	2022-11-16	14	9	122	17.81	2024-10-01	无	0	0	N	388	685	低粘附性癌	低分化	Diffuse	4b	3a	0	0	2022-07-08	3.34	1.16
1278988	Validation	验证集	GR	1	0	0	1	0	0.758124	0.241876	0.729975	0.270025	0.52253	0.47747	0.5	0.5	0	0.751217	0.248783	3	2	MALE	65	>60	2022-07-22	3	SOX	2022-11-08	13	8	109	21.77	2024-10-01	无	0	0	N	421	693	见异形腺体	无		0	0	0	0	2022-07-11	5.2	1.52
1283260	Training	验证集	GR	1	0	0	0	0	0.774776	0.225224	0.685483	0.314517	0.744628	0.255372	0.816667	0.183333	0	0.54451	0.45549	4b	3	MALE	55	≤60	2022-08-03	5	immunotherapy	2023-02-07	14	8	188	25.08	2024-10-01	无	0	0	N	324	602	黏液腺癌	低分化	Diffuse	4a	3a	0	0	2022-07-27	5.6	1.08
1283508	Validation	验证集	GR	1	0	0	0	0	0.778675	0.221325	0.604085	0.395915	0.760764	0.239236	0.816667	0.183333	0	0.806592	0.193408	4a	3	FEMALE	44	≤60	2022-08-08	3	SOX	2022-11-08	10	17	92	25.1	2024-10-01	2023-04-12	1	0	无	373	693	低粘附性癌	低分化	Mix	3	3b	1	1	2022-07-29	5.99	1.65
1286549	Training	验证集	PR	0	0	0	0	0	0.785648	0.214352	0.88217	0.11783	0.752929	0.247071	0.816667	0.183333	0	0.806592	0.193408	4a	3	FEMALE	39	≤60	2022-08-10	6	other	2023-02-27	14	9	201	24.15	2024-10-01	无	0	0	N	282	582	低粘附性癌	低分化	Diffuse	4a	2	1	0	2022-08-10	13.72	0.87
1295472	Training	验证集	GR	1	0	0	1	1	0.758124	0.241876	0.736764	0.263236	0.692296	0.307704	0	1	0	0.71901	0.28099	3	2	FEMALE	70	>60	2022-09-26	3	immunotherapy	2023-01-05	10	8	101	23.31	2024-10-01	无	0	0	无	360	635	未见肿瘤细胞	高分化		0	0	0	0	2022-09-12	4.36	1.61
1298600	Validation	验证集	GR	1	0	0	1	1	0.758124	0.241876	0.770142	0.229858	0.701584	0.298416	0	1	0	0.599884	0.400116	4a	1	MALE	77	>60	2022-09-29	3	other	2023-02-21	31	24	145	23.11	2024-10-01	无	0	0	N	312	588	未见肿瘤细胞	无		0	0	1	0	2022-09-23	3.96	0.89
1305394	Validation	验证集	PR	0	0	1	0	0	0.778675	0.221325	0.417086	0.582914	0.825268	0.174732	0.816667	0.183333	0	0.663635	0.336365	4a	3	MALE	48	≤60	2022-10-26	6	immunotherapy	2023-07-21	9	7	268	24.55	2024-10-01	无	0	0	N	410	438	管状腺癌	低分化	Intestinal	3	0	0	0	2022-10-20	2.57	0.67
1312263	Training	验证集	GR	1	0	0	0	0	0.785648	0.214352	0.827966	0.172034	0.749198	0.250802	0.816667	0.183333	0	0.806592	0.193408	3	2	FEMALE	47	≤60	2022-12-09	3	SOX	2023-05-19	12	5	161	21.5	2024-10-01	无	0	0	N	220	501	腺癌	无	Intestinal	1a	0	1	1	2022-11-16	4.46	1.21
1312469	Validation	验证集	GR	1	0	1	0	0	0.778675	0.221325	0.287675	0.712325	0.856683	0.143317	0.816667	0.183333	1	0.426768	0.573232	4a	2	MALE	64	>60	2023-01-13	3	XELOX	2023-04-11	14	9	88	22.35	2024-10-01	无	0	0	N	267	539	管状腺癌	中分化	Intestinal	2	1	0	0	2022-11-17	5.25	1.31
1313028	Training	验证集	PR	0	0	0	0	0	0.785648	0.214352	0.820551	0.179449	0.757366	0.242634	0.816667	0.183333	0	0.68885	0.31115	3	2	MALE	38	≤60	2022-11-25	3	other	2023-03-03	34	11	98	25.96	2024-10-01	无	0	0	无	266	578	腺癌	低分化	Mix	4a	3b	0	0	2022-11-19	4.37	0.95
1315004	Training	验证集	GR	1	0	0	0	0	0.785648	0.214352	0.865257	0.134743	0.751046	0.248954	0.816667	0.183333	0	0.71901	0.28099	4a	3	MALE	58	≤60	2022-12-15	3	other	2023-03-17	9	7	92	25.46	2024-10-01	无	0	0	N	288	564	低分化腺癌	低分化		1b	1	1	1	2022-11-28	5.71	1.7
1316073	Training	验证集	PR	0	0	0	0	0	0.781749	0.218251	0.828638	0.171362	0.764853	0.235147	0.816667	0.183333	0	0.806592	0.193408	4a	2	FEMALE	62	>60	2023-01-04	3	immunotherapy	2023-03-17	15	11	72	24.13	2024-10-01	无	0	0	N	238	564	管状腺癌	中分化	Intestinal	1b	0	0	0	2023-01-01	5.87	1.83
1317260	Training	验证集	GR	1	0	0	0	0	0.781749	0.218251	0.834692	0.165308	0.760724	0.239276	0.816667	0.183333	0	0.599884	0.400116	3	3	MALE	69	>60	2022-12-09	3	immunotherapy	2023-03-01	11	6	82	20.52	2024-10-01	无	0	0	N	552	580	管状腺癌	中-低分化	Mix	3	1	1	0	2022-10-05	4.41	2.06
1318389	Training	验证集	PR	0	0	0	1	0	0.774776	0.225224	0.688867	0.311133	0.734758	0.265242	0.816667	0.183333	0	0.71901	0.28099	4a	1	MALE	58	≤60	2022-12-16	3	SOX	2023-03-22	16	12	96	21.26	2024-10-01	无	0	0	无	278	559	管状腺癌	中-低分化	Mix	4b	2	0	0	2022-12-10	6.77	2.1
1319663	Training	验证集	PR	0	0	0	0	0	0.785648	0.214352	0.86577	0.13423	0.765118	0.234882	0.816667	0.183333	0	0.806592	0.193408	2	1	MALE	68	>60	2022-12-30	2	immunotherapy	2023-03-02	15	11	62	24.92	2024-10-01	无	0	0	N	303	579	低粘附性癌	低分化	Diffuse	1a	0	1	1	2022-12-15	5.61	1.85
1320689	Training	验证集	PR	0	0	1	0	0	0.778675	0.221325	0.432219	0.567781	0.826298	0.173702	0.816667	0.183333	0	0.71901	0.28099	4a	1	FEMALE	70	>60	2023-01-13	2	SOX	2023-03-09	11	7	55	28.05	2024-10-01	无	0	0	N	296	572	管状腺癌	中分化	Intestinal	4a	0	1	0	2022-12-26	7.05	1.81
1323639	Training	验证集	PR	0	0	0	0	0	0.785648	0.214352	0.819252	0.180748	0.752087	0.247913	0.816667	0.183333	0	0.806592	0.193408	4a	2	MALE	68	>60	2023-01-20	3	SOX	2023-04-27	16	11	97	22.17	2024-10-01	无	0	0	无	495	523	未见肿瘤细胞	无		0	0	0	1	2023-01-13	8.09	1.29
1324639	Training	验证集	GR	1	0	0	0	0	0.785648	0.214352	0.932831	0.0671695	0.791143	0.208857	0.816667	0.183333	0	0.806592	0.193408	4a	3	MALE	57	≤60	2023-02-02	3	SOX	2023-05-08	13	8	95	22.84	2024-10-01	无	0	0	N	212	512	管状腺癌	中-低分化	Mix	3	0	0	0	2023-01-28	7.22	1.07
1328026	Training	验证集	PR	0	0	0	0	0	0.778675	0.221325	0.509454	0.490546	0.786279	0.213721	0.816667	0.183333	0	0.806592	0.193408	4a	1	MALE	63	>60	2023-02-11	2	SOX	2023-04-24	14	9	72	23.77	2024-10-01	2024-02-23	1	0	无	377	526	鳞状细胞癌	中-高分化		3	1	0	0	2023-02-06	4.26	2.05
1329346	Validation	验证集	PR	0	0	0	0	0	0.774776	0.225224	0.729828	0.270172	0.756562	0.243438	0.816667	0.183333	0	0.751217	0.248783	4a	2	MALE	55	≤60	2023-02-12	3	other	2023-05-22	21	14	99	25.52	2024-10-01	无	0	0	无	217	498	低分化腺癌	低分化	Mix	4a	1	0	0	2023-02-09	7.73	2.15
1329347	Training	验证集	GR	1	0	0	1	0	0.774776	0.225224	0.668908	0.331092	0.71213	0.28787	0.816667	0.183333	0	0.71901	0.28099	4a	2	MALE	50	≤60	2023-02-21	1	immunotherapy	2023-05-25	12	9	93	24.82	2024-10-01	无	0	0	N	187	495	低分化黏液腺癌	低分化		3	3b	0	1	2023-02-09	5.34	1.43
1331503	Training	验证集	GR	1	0	0	1	0	0.774776	0.225224	0.743975	0.256025	0.729906	0.270094	0.816667	0.183333	0	0.599884	0.400116	4a	3	MALE	44	≤60	2023-02-24	4	immunotherapy	2023-07-06	13	8	132	24.83	2024-10-01	无	0	0	N	425	453	极少许肿瘤细胞残留	无		0	0	0	0	2023-02-17	9.79	1.94
1334605	Training	验证集	PR	0	0	0	0	0	0.785648	0.214352	0.864779	0.135221	0.75661	0.24339	0.816667	0.183333	0	0.806592	0.193408	3	3	MALE	68	>60	2023-03-22	1	SOX	2023-07-10	14	7	110	23.54	2024-10-01	无	0	0	N	421	449	未见肿瘤细胞	无		0	0	0	0	2023-02-27	3.72	0.83
1341553	Training	验证集	PR	0	0	1	0	0	0.774776	0.225224	0.384976	0.615024	0.7821	0.2179	0.816667	0.183333	0	0.806592	0.193408	4a	1	MALE	59	≤60	2023-03-30	3	XELOX	2023-06-16	11	8	78	20.99	2024-10-01	无	0	0	N	192	473	未见肿瘤细胞	无		0	0	0	0	2023-03-23	4.79	1.23
1343781	Training	验证集	GR	1	0	0	1	0	0.758124	0.241876	0.763644	0.236356	0.719843	0.280157	0.5	0.5	0	0.71901	0.28099	4a	3	MALE	65	>60	2023-04-01	5	immunotherapy	2023-10-25	25	18	207		2024-10-01	无	0	0	N	314	342	未见肿瘤细胞	无		0	0	0	0	2023-03-31	5.89	1.44
1345268	Validation	验证集	PR	0	0	0	0	0	0.785648	0.214352	0.906907	0.0930933	0.777261	0.222739	0.816667	0.183333	0	0.806592	0.193408	3	3	MALE	52	≤60	2023-04-10	3	immunotherapy	2023-07-27	10	8	108	26.14	2024-10-01	无	0	0	N	404	432	未见肿瘤细胞	低分化		2	0	0	0	2023-04-05	5.27	1.81
1366064	Training	验证集	PR	0	0	0	0	0	0.778675	0.221325	0.769222	0.230778	0.765608	0.234392	0.816667	0.183333	0	0.71901	0.28099	4a	3	MALE	69	>60	2023-06-20	3	immunotherapy	2023-09-26	11	8	98	23.11	2024-10-01	无	0	0	N	343	371	管状腺癌	中-低分化	Mix	3	3a	0	0	2023-06-16	4.15	1.24
1370474	Training	验证集	GR	1	0	0	0	0	0.778675	0.221325	0.752442	0.247558	0.764436	0.235564	0.816667	0.183333	0	0.806592	0.193408	4a	3	FEMALE	72	>60	2023-07-02	3	immunotherapy	2023-10-24	14	9	114	26.79	2024-10-01	无	0	0	N	315	343	未见肿瘤细胞	无		0	0	0	0	2023-07-01	7.76	2.16
1393952	Validation	验证集	PR	0	0	0	0	0	0.781749	0.218251	0.863467	0.136533	0.764926	0.235074	0.816667	0.183333	0	0.853405	0.146595	4a	3	MALE	56	≤60	2023-09-19	3	immunotherapy	2023-12-21	9	7	93	30.65	2024-10-01	无	0	0	N	257	285	小细胞神经内分泌癌	无		3	0	0	0	2023-09-14	8.34	2.75
[truncated: 14 more columns]
